# Supplementary material for: N-Acetylcysteine Reduces the Pro-Oxidant and Inflammatory Responses during Pancreatitis and Pancreas Tumorigenesis
Source: Antioxidants (Basel). 2021 Jul 11;10(7):1107. doi: 10.3390/antiox10071107 (PMC8301003; doi:10.3390/antiox10071107)
Supplement: Supplementary file 1 [file antioxidants-10-01107-s001.zip]

Archive with 1 entries (1 files):
- antioxidants-1219446-supplementary.pdf
